# Supplementary material for: Nursing Students’ Perceptions of Clinical Debriefing TALK©: A Qualitative Case Study
Source: Nurs Rep. 2025 May 30;15(6):194. doi: 10.3390/nursrep15060194 (PMC12196150; doi:10.3390/nursrep15060194)
Supplement: Supplementary file 1 [file nursrep-15-00194-s001.zip]

Archive with 1 entries (1 files):
- nursrep-3556864-supplementary.pdf
